# Supplementary material for: A telomere-to-telomere phased genome of an octoploid strawberry reveals a receptor kinase conferring anthracnose resistance
Source: Gigascience. 2025 Mar 12;14:giaf005. doi: 10.1093/gigascience/giaf005 (PMC11899574; doi:10.1093/gigascience/giaf005)
Supplement: giaf005_Supplemental_Files [file giaf005_supplemental_files.zip]

Archive with 14 entries (14 files):
- Figure S10_Supplementary Material_Revised.pptx
- Figure S11_Supplementary Material_Revised.pptx
- Figure S12_Supplementary Material_Revised.pptx
- Figure S13_Supplementary Material_Revised.pptx
- Figure S1_Supplementary Material_Revised.pptx
- Figure S2_Supplementary Material_Revised.pptx
- Figure S3_Supplementary Material_Revised.pptx
- Figure S4_Supplementary Material_Revised.pptx
- Figure S5_Supplementary Material_Revised.pptx
- Figure S6_Supplementary Material_Revised.pptx
- Figure S7_Supplementary Material_Revised.pptx
- Figure S8_Supplementary Material_Revised.pptx
- Figure S9_Supplementary Material_Revised.pptx
- Supplementary table_vf_Revised.docx
